# Supplementary material for: Development and Characterization of a Sol–Gel-Functionalized Glass Carbon Electrode Probe for Sensing Ultra-Trace Amounts of NH3 and NH4+ in Water
Source: Gels. 2024 Jun 4;10(6):382. doi: 10.3390/gels10060382 (PMC11203079; doi:10.3390/gels10060382)
Supplement: Supplementary file 1 [file gels-10-00382-s001.zip]

Archive with 1 entries (1 files):
- gels-3027960-supplementary.pdf
